# Supplementary material for: Strategies and Methods for Upscaling Perovskite Solar Cell Fabrication from Lab-Scale to Commercial-Area Fabrication
Source: Molecules. 2025 May 20;30(10):2221. doi: 10.3390/molecules30102221 (PMC12114390; doi:10.3390/molecules30102221)
Supplement: Supplementary file 1 [file molecules-30-02221-s001.zip]

Archive with 1 entries (1 files):
- molecules-3561192-supplementary.pdf
